# Supplementary material for: Comparative Evaluation of Antimicrobial, Antiamoebic, and Antiviral Efficacy of Ophthalmic Formulations
Source: Microorganisms. 2022 Jun 4;10(6):1156. doi: 10.3390/microorganisms10061156 (PMC9229167; doi:10.3390/microorganisms10061156)
Supplement: Supplementary file 1 [file microorganisms-10-01156-s001.zip]

Archive with 1 entries (1 files):
- microorganisms-1746161-supplementary.pdf
